# Supplementary material for: miR172-Mediated Repression of APETALA2-like Genes Regulates Floral Meristem Activity During Double-Flower Formation in Camellia japonica
Source: Int J Mol Sci. 2026 Mar 18;27(6):2769. doi: 10.3390/ijms27062769 (PMC13027160; doi:10.3390/ijms27062769)
Supplement: Supplementary file 1 [file ijms-27-02769-s001.zip › Table S1.xlsx]

## Sheet: Sheet1
Primer name	Primer sequence (5′→3′)	Use
CjAP2-1-pNC-F	agtggtctctgtccagtcctATGCTGTATTGGAGTTTCAG	Subcellular Localization
CjAP2-1-pNC-R	CACTCTCTGATGAGACCCTCTacttgtggtctgctgagacc
CjAP2-2-pNC-F	agtggtctctgtccagtcctATGTGGGATCTGAACG
CjAP2-2-pNC-R	CACTCTCTCATGAGACCCTCTacttgtggtctgctgagacc
CjAP2-1-F	CAGACAATGGACGCTGATGAA	qRT-PCR was used for CjAP2-1 and CjAP2-2
CjAP2-1-R	ATAAGGGTAAAGGAGTCGGGCT
CjAP2-2-F	GCACCACATGTTTCCACCAC
CjAP2-2-R	AGCAATGGCAGCTCAATCCT
miR172-A-F	TTGTTTTCAGGTGCGGCATCAT
miR172-A-R	AGGTGAGAATCTTGATGATGCTGC
miR172-B-F	AGCTTCATTGGAGTGGTTGGT
miR172-B-R	CCAGTGGCTCTTTTGATATGGG
miR172-C-F	TGCAGTATCGTCACGATCCC
miR172-C-R	ATGATGCTGCTTCAGCGAATA
miR172-D-F	TGTTTGCAGATGCGGCAT
miR172-D-R	TGCTGCATCGGCAATCAAC
GAPDH-F	GGGAATCCTTGGTTACACTGAG
GAPDH-R	ACCCCATTCGTTGTCATACC
CjAP2-1-out-F	GCTGATGGCGATGAATGAACACTG	Two rounds of nested PCR primers for 5’RACE
CjAP2-1-out-R	TGAGACCCTCTTGACCCAAC
CjAP2-1-in-F	CGCGGATCCGAACACTGCGTTTGCTGGCTTTGATG
CjAP2-1-in-R	GCAGATAACTACCCGACCCC
CjAP2-2-out-F	GCTGATGGCGATGAATGAACACTG
CjAP2-2-out-R	TCATGAGACCCTCTTAACCCCT
CjAP2-2-in-F	CGCGGATCCGAACACTGCGTTTGCTGGCTTTGATG
CjAP2-2-in-R	CAGCAGTTCTCAAGACCCCA
CjAP2-1-DNA-F	ggagtgagtacggtgtgcATCACCTCTCCCTGTCAATGA	DNA sequence amplification primers for Hi-TOM amplicon technology
CjAP2-1-DNA-R	GGCTACACCAGAAAAATGGAccatccagcatccaactc
CjAP2-2-DNA-F	ggagtgagtacggtgtgcTTCTCTATCCTCAGGCGAT
CjAP2-2-DNA-R	GTTCCATAAGATTGGGTccatccagcatccaactc
CjAP2-1-pNC-F	agtggtctctgtccagtcctATGCTGTATTGGAGTTTCAG	Overexpression vector primers
CjAP2-1-pNC-R	CACTCTCTGATGAGACCCTCTTGAacttgtggtctgctgagacc
CjAP2-2-pNC-F	agtggtctctgtccagtcctATGTGGGATCTGAACG
CjAP2-2-pNC-R	CACTCTCTCATGAGACCCTCTTAAacttgtggtctgctgagacc
CjAP2-1-mut5-pNC-F	agtggtctctgtccagtcctATGCTGTATTGGAGTTTCAG
CjAP2-1-mut5-pNC-R	CACTCTCTGATGAGACCCTCTTGAacttgtggtctgctgagacc
CjAP2-1-mut9-pNC-F	agtggtctctgtccagtcctATGCTGTATTGGAGTTTCAG
CjAP2-1-mut9-pNC-R	CACTCTCTGATGAGACCCTCTTGAacttgtggtctgctgagacc
AP2-1-mut5-DNA-F	GCTTTCGGCTAAGCTTCCTG	Positive identification primers for AP2-1-mut5
AP2-1-mut5-DNA-R	TGAGACCCTCTTGACCCAAC
AP2-1-mut5-RNA-F	CAGACAATGGACGCTGATGAA	Quantitative amplification primers for AP2-1-mut5
AP2-1-mut5-RNA-R	ATAAGGGTAAAGGAGTCGGGCT
AG-F	TACCCGAATCCGATCCAAGAAG	qRT-PCR quantitative primers for AT4G18960.1 gene
AG-R	CGTAGTTAGATCCTCCTGGCAT
AP1-F	ATGCTGAAGTTGCTCTTGTTGTC	qRT-PCR quantitative primers for AT1G69120.1 gene
AP1-R	GTATTGACGTCGGACTCAGGT
AP3-F	ACATGAGCTGGAACTAAGAGCTG	qRT-PCR quantitative primers for AT3G54340.1 gene
AP3-R	CATGGTTGGGGTAATAGTGGTGAT
WUS-F	ATGCAAGCTCAGGTACTGAATG	qRT-PCR quantitative primers for AT2G17950.1 gene
WUS-R	GACCAAACAGAGGCTTTGCTCT
PI-F	ACAACTGGAGCTCAGGCATTTG	qRT-PCR quantitative primers for AT5G20240.1 gene
PI-R	CTCCTCCGCCATCATCTTCTCA
