# Supplementary material for: miR172-Mediated Repression of APETALA2-like Genes Regulates Floral Meristem Activity During Double-Flower Formation in Camellia japonica
Source: Int J Mol Sci. 2026 Mar 18;27(6):2769. doi: 10.3390/ijms27062769 (PMC13027160; doi:10.3390/ijms27062769)
Supplement: Supplementary file 1 [file ijms-27-02769-s001.zip › Table S2.xlsx]

## Sheet: Sheet1
Code	Petal type	Photograph	Concise description of double-flowered morphotypes in Camellia
Y2-A-1	Single-flowered		The single-petaled flowers of Camellia represent the primitive flower type of wild Camellia species, characterized by fewer petals (5–8 per flower), regular arrangement in 1–2 whorls, absence of stamen petaloidy, and well-developed pistils capable of normal fruiting.
Y2-A-2	Single-flowered
Y2-A-3	Single-flowered
Y2-A-4	Single-flowered
Y2-C-1	Semi-double-flowered		They have 8–30 petals arranged in 3–5 whorls, with partial stamen petaloidy and the retention of fertile stamens, as well as basically normally developed pistils.
Y2-C-2	Semi-double-flowered
Y2-C-3	Semi-double-flowered
Y2-C-4	Semi-double-flowered
Y2-C-5	Semi-double-flowered
Y2-C-6	Semi-double-flowered
Y2-C-7	Semi-double-flowered
Y2-C-8	Semi-double-flowered
Y2-C-9	Semi-double-flowered
Y2-D-1	Anemone-flowered		There are 1–2 outer whorls of broad, flat petals, while the inner whorls consist of densely clustered petaloid stamens (also referred to as small petals); the flower center presents a convex "tuogui"-shaped protuberance, and stamens undergo partial to complete petaloidy with fertile stamens usually retained.
Y2-D-2	Anemone-flowered
Y2-D-3	Anemone-flowered
Y2-D-4	Anemone-flowered
Y2-D-5	Anemone-flowered
Y2-D-6	Anemone-flowered
Y2-D-7	Anemone-flowered
Y2-B-1	Double-flowered		The petals of completely double-flowered Camellia cultivars can reach dozens to hundreds in number, with stamens undergoing complete petaloidy, and pistils exhibiting petaloidy or degeneration.
Y2-B-2	Double-flowered
Y2-B-3	Double-flowered
Y2-B-4	Double-flowered
Y2-B-5	Double-flowered
Y2-B-6	Double-flowered
Y2-B-7	Double-flowered
Y2-B-9	Double-flowered
Y2-B-10	Double-flowered
Y2-B-8	Peony-flowered		There is a transitional appearance from semi-double to fully double flowers, where the stamens may either aggregate completely into bundles, or partially transform into tiny petals (stamen-derived petals), which are intertwined and mixed with non-petaloid normal stamens as well as irregular small petals.
Y2-E-2	Peony-flowered
Y2-E-3	Peony-flowered
Y2-E-4	Peony-flowered
Y2-E-5	Peony-flowered
Y2-E-6	Peony-flowered
Y2-E-7	Peony-flowered
